# Supplementary material for: Thermoplastic Elastomer (TPE)–Poly(Methyl Methacrylate) (PMMA) Hybrid Devices for Active Pumping PDMS-Free Organ-on-a-Chip Systems
Source: Biosensors (Basel). 2021 May 19;11(5):162. doi: 10.3390/bios11050162 (PMC8160665; doi:10.3390/bios11050162)
Supplement: Supplementary file 1 [file biosensors-11-00162-s001.zip]

Archive with 19 entries (16 files):
- biosensors-1217991-sup/
- biosensors-1217991-sup/CAD-Files-perfusion/
- biosensors-1217991-sup/CAD-Files-perfusion/Layer-1-cut-1500um.dxf
- biosensors-1217991-sup/CAD-Files-perfusion/Layer-2-cut-250um.dxf
- biosensors-1217991-sup/CAD-Files-perfusion/Layer-3-cut-6000um.dxf
- biosensors-1217991-sup/CAD-Files-perfusion/Layer-3-engrave-4000um.dxf
- biosensors-1217991-sup/CAD-Files-pump/
- biosensors-1217991-sup/CAD-Files-pump/Layer-1-cut-1500um.dxf
- biosensors-1217991-sup/CAD-Files-pump/Layer-1-engrave-500um.dxf
- biosensors-1217991-sup/CAD-Files-pump/Layer-2-cut-1500um.dxf
- biosensors-1217991-sup/CAD-Files-pump/Layer-2-engrave-500um.dxf
- biosensors-1217991-sup/CAD-Files-pump/Layer-3-cut-1500um.dxf
- biosensors-1217991-sup/CAD-Files-pump/Layer-3-engrave-500um.dxf
- biosensors-1217991-sup/CAD-Files-pump/Layer-4-cut-4000um.dxf
- biosensors-1217991-sup/CAD-Files-pump/Layer-4-engrave-500um.dxf
- biosensors-1217991-sup/Suppl-Video-S1.avi
- biosensors-1217991-sup/Suppl-Video-S2.avi
- biosensors-1217991-sup/Suppl-Video-S3.avi
- biosensors-1217991-sup/Suppl.pdf
